# Supplementary material for: Establishment of TSH β real-time monitoring system in mammalian photoperiodism
Source: Genes Cells. 2013 Jun 12;18(7):575–88. doi: 10.1111/gtc.12063 (PMC3738941; doi:10.1111/gtc.12063)
Supplement: Supplementary file 6 [file gtc0018-0575-SD6.txt]

Day1 ZT12
Day2 ZT12
Day3 ZT12
Day4 ZT12
16 20 0 4 8
16 20 0 4 8
16 20 0 4 8
16 20 0 4 8
 Figure S1
0
5000
10000
15000
20000
25000
30000
35000
40000
45000
50000
1 2 3 40
Intensity (a.u.)
Day
B
A
1
2
3
4
5
12
3
4 5
