# Supplementary material for: Establishment of TSH β real-time monitoring system in mammalian photoperiodism
Source: Genes Cells. 2013 Jun 12;18(7):575–88. doi: 10.1111/gtc.12063 (PMC3738941; doi:10.1111/gtc.12063)
Supplement: Supplementary file 7 [file gtc0018-0575-SD7.txt]

0
0.1
0.2
0.3
0.4
0.5
Veh Mel
Six5
0
0.1
0.2
0.3
0.4
0.5
0.6
0.7
Veh MelRelative expresion levels
 to 
Tbp
Kcnq5
TSHβ 
0
5
10
15
20
25
30
Veh Mel
Relative expresion levels
 to 
Kcnq5
0
5
10
15
20
25
Veh Mel
TSHβ
Eya3
0
1
2
3
4
5
6
7
8
Veh Mel
0
1
2
3
4
5
6
7
Veh Mel
Eya3
Cga
0
5
10
15
20
25
30
Veh Mel
Cga
0
5
10
15
20
25
Veh Mel
Relative expresion levels
 to 
Tbp
Relative expresion levels 
to 
Six5
****
***
*
*
Figure S2
