# Supplementary material for: Establishment of TSH β real-time monitoring system in mammalian photoperiodism
Source: Genes Cells. 2013 Jun 12;18(7):575–88. doi: 10.1111/gtc.12063 (PMC3738941; doi:10.1111/gtc.12063)
Supplement: Supplementary file 8 [file gtc0018-0575-SD8.txt]

0
1
2 Neonate Ctr
1 mM Glu
1 mM Gln
Gln or Glu treatments
ZT14
0
1
2
Gln or Glu treatments
ZT14
1 2 30
Day
4
12 0
Time (ZT)
Fold activity
Fold activity
Figure S3
