# Supplementary material for: Establishment of TSH β real-time monitoring system in mammalian photoperiodism
Source: Genes Cells. 2013 Jun 12;18(7):575–88. doi: 10.1111/gtc.12063 (PMC3738941; doi:10.1111/gtc.12063)
Supplement: Supplementary file 9 [file gtc0018-0575-SD9.txt]

0
2
4
6
8
10
12
12 13 14 15 16 17 18 19 20 21 22 23 0 1 2 3 4 5 6 7 8 9
Frequency
Frequency
0
1
2
3
16 17 18 19 20 21 22 23 0 1 2 3 4 5 6 7 8 9 10 11 12 13
Bottom time of bioluminescence (ZT)
Bottom time of bioluminescence (ZT)
Adult
Neonate
ZT16; the start of the culture
ZT12; the start of the culture
Figure S4
