# Supplementary material for: Establishment of TSH β real-time monitoring system in mammalian photoperiodism
Source: Genes Cells. 2013 Jun 12;18(7):575–88. doi: 10.1111/gtc.12063 (PMC3738941; doi:10.1111/gtc.12063)
Supplement: Supplementary file 10 [file gtc0018-0575-SD10.txt]

Figure S5
m/z m/z CE
(V)
Ion
(Precursor) (Product) type
704.348
698.33 35 y5
813.357 29 y6
941.415 28 y7
1028.447 29 y8
1141.531 28 y9
1212.568 28 y10
Referencepeptide
†
†
†
m/z m/z CE
(V)
Ion
(Precursor) (Product) type
702.335
698.33 35 y5
813.357 29 y6
941.415 28 y7
1028.447 29 y8
1141.531 28 y9
1212.568 28 y10
Endogenouspeptide
†
†
†
LSQDVCTYR
ALSQDVCTYR
SQDVCTYR
QDVCTYR
DVCTYR
VCTYR
Peptide
sequence
LSQDVCTYR
ALSQDVCTYR
SQDVCTYR
QDVCTYR
DVCTYR
VCTYR
Peptide
sequence
MSAAVLLSVL FALACGQAAS FCIPTEYTMY VDRRECAYCL 
TINTTICAGY CMTRDINGKL FLPKYALSQD  VCTYRDFIYR 
TVEIPGCPHH VTPYFSFPVA ISCKCGKCNTDNSDCIHEAV
RTNYCTKPQS  FYLGGFSV
10 20 30 40
50 60 70 80
90 100 110 120
130
B
A
C
Workflow of the quantitation of TSHβ by LC-SRM/MS 
O
HH
 Dimethyl Labelling
Dimethyl
labelling 
YALSQDVCTYR
Medium
Peptides
Synthetic peptide
(Reference peptide)
× 2 Light labelled
peptides 
Heavy labelled
reference peptide
Proteolytic
digestion
N C
N
C
N C
YALSQDVCTYR
CH3
CH3
YALSQDVCTYR
CHD2
CHD2
O
DD × 2
C18 column
Voltage
LC-SRM/MS
Mass spectrometer 
0
20
40
60
80
100
120
m/z (Da)
Relative intensity
y5 y6 y7 y8 y9 y10
Reference peptideD
E
0
500
1000
1500
0
1000
2000
3000
4000
5000
6000
19
.0
19
.4
19
.6
19
.4
19
.6
19
.6
19
.4
19
.4
19
.4
y10
y5
y6
y7
y8
y9
Retention time (min)
In
te
ns
ity
Reference peptide
Endogenous peptide
Vehicle samples
0
500
1000
1500
0
1000
2000
3000
4000
5000
6000
19
.2
19
.4
19
.4
19
.6
19
.4
19
.6
19
.4
19
.4
19
.6
Retention time (min)
In
te
ns
ity
Reference peptide
Endogenous peptide
Melatonin samples
y10
y5
y6
y7
y8
y9
